# Supplementary material for: High-resolution mapping of injury-site dependent functional recovery in a single axon in zebrafish
Source: Commun Biol. 2020 Jun 12;3:307. doi: 10.1038/s42003-020-1034-x (PMC7293241; doi:10.1038/s42003-020-1034-x)
Supplement: Supplementary file 4 — Supplemantary Data 1 [file 42003_2020_1034_MOESM4_ESM.xlsx]

## Sheet: Fig 1e
	Total axon length							Total axon length
1600 - 1700 µm	dpi						500 - 550 µm	dpi
ID	1	2	3	4	7		ID	1	3	4	7
1	1701.85	1703.41	1701.2	1429.6			1	759.68	923.11	2187.55
2	1433.45	1430.64	1531.73	1586.65			2	812.69	938.84	2075.55
3	1574.23	1566.57	1605.61	1524.99	1756.5		3	514.46	1475.72	1982.13	2733.89
4	2019.48	2015.71	2002.55	1952.61			4	533.17	1507.98	1875.29	2616.26
5	1813.56	1800.54	1729.96	1721.76			5	734.28	824.6	1540.37	2518.44
6	1555.09	1627.78	1613.89	1610.87	1561.65		6	722.98	807.16	1166.42	2782.96
7	1722.41	1751.49	1702.88	1829.94			7	611.53	1352.06	1765.23	3022.86
8	1569.38	1514.56	1719.14	1806.86	2016.95		8	158.23	176.98	207.17	1577.47
9	1388.18	1339.26	1526.01	1858.83	1773.25		9	337.52	836.59	1578.17	2547.21
10	1422.92	1395.18	1944.7	2030.04	2074.09		10	490.66	1521.76	2147.09	2950.53
11	1708.85	1783.63	2220.15	2352.11			11	534.42	645.22	1558.78
12	1395.98	1456	2044.65	2384.45			12	285.39	860.31	1834.67
13	1563.19	1610.25	1516.64	1594.34			13	660.87	779.74	800.81
14	1962.81	1927.7	1923.74	1919.33			14	532.13	1220.26	1756
15	1617.86		1658.36	1637.57	1576.99		15	706.22	1530.36	2023.39
16	1576.19		1356.03	1575.38	1913.23		16	377.75	744.78	1478.42
17	1575.83		2137.26	2134.91	2067.32		17	512.57	524.93	708.75
18	1449.07		1589.66	1859.93	2095.98		18	502.09	1347.17	2235.1
19	1557.81		1728.35	2095.51	2115.79		19	421.85	1393.01	2020.3
20	1543.36		1846.95	1854.35	1545.78		20	499.45	1549.76	2431.88
21	1538.5		1811.42	2150.88	1943.42		21	492.65	776.52	1904.26
22	1739.74		1815.52	2036.43	2237.05		22	504.16	769.82	1820.1
23	1634.69		1652.88	1906.51	2134.56		23	418.59	1406.07	2114.61
24	1762.31		1518.81	1795.76			24	420.03	1555.25	2603.05
25	1505.63		1885.05	1980.65
26	1280.17		1325.75
27	1591.96		1684.74	1694.2
28	1571.41		1697.53
Mean	1599.14	1637.34	1731.83	1858.63	1915.18		Mean	522.64	1061.17	1742.3	2593.7
SEM	30.5795	52.3389	39.9845	47.2856	59.9895		SEM	31.3345	78.3984	111.477	148.326

## Sheet: Fig 1f
1365 µm					1760 µm
ID	dpi	axon length [µm]			ID	dpi	axon length [µm]
1	0	1256.92			1	0	1642.54
2	0	1338.09			2	0	1767.94
3	0	1413.11			3	0	1778.15
4	0	1453.47			4	0	1853.09
ID	dpi	axon length [µm]			ID	dpi	axon length [µm]
1	4	2578.89			1	4	2175.52
2	4	2293.77			2	4	2109.36
3	4	2187.59			3	4	1932.09
4	4	2552.14			4	4	2199.91
1365 µm				1760 µm
dpi	Mean axon length [µm]	SEM		dpi	Mean axon length [µm]	SEM
0	1365.4	37.7		0	1760.43	37.7938
4	2403.1	83.4828		4	2104.22	52.3779
