# Supplementary material for: High-resolution mapping of injury-site dependent functional recovery in a single axon in zebrafish
Source: Commun Biol. 2020 Jun 12;3:307. doi: 10.1038/s42003-020-1034-x (PMC7293241; doi:10.1038/s42003-020-1034-x)
Supplement: Supplementary file 5 — Supplemantary Data 2 [file 42003_2020_1034_MOESM5_ESM.xlsx]

## Sheet: Fig 2
1600 - 1700 µm
ID	Axon length [µm]
	1 dpi	3 dpi - 1 dpi	4 dpi - 3 dpi	7 dpi - 4 dpi		Total axon length [µm]
1	1555.09	-13.89	-3.02	-49.22		1488.96
2	1574.23	39.04	-80.62	231.51		1764.16
3	1569.38	204.58	87.72	210.09		2071.77
4	1388.18	186.75	332.82	-85.58		1822.17
5	1422.92	549.52	85.34	44.05		2101.83
6	1617.86	40.502	-20.795	-60.579		1576.99
7	1576.19	-220.163	219.355	337.849		1913.23
8	1575.83	561.422	-2.345	-67.587		2067.32
9	1449.07	140.598	270.269	236.045		2095.98
10	1557.81	170.546	367.151	20.281		2115.79
11	1543.36	303.596	7.395	-308.566		1545.78
12	1538.5	272.923	339.459	-207.464		1943.42
13	1739.74	75.774	220.914	200.623		2237.05
14	1634.69	18.198	253.623	228.05		2134.56
500 - 550 µm
ID	Axon length [µm]
	1 dpi	3 dpi - 1 dpi	4 dpi - 3 dpi	7 dpi - 4 dpi		Total axon length [µm]
1	514.46	961.26	506.41	751.76		2733.89
2	533.17	974.81	367.31	740.97		2616.26
3	734.28	90.32	715.77	978.07		2518.44
4	722.98	84.18	359.26	1616.54		2782.96
5	611.53	740.53	413.17	1257.63		3022.86
6	158.23	18.75	30.19	1370.3		1577.47
7	338.45	302.13	1750.94	595.45		2986.97
8	337.52	499.07	741.58	969.04		2547.21
9	490.66	1031.1	625.33	803.44		2950.53
10	575.65	853.51	491.58	987.29		2908.03
11	571.22	417.23	859.9	1143.75		2992.1
12	353.97	938.52	625.17	1056.45		2974.11
13	514.71	959.71	837.86	292.33		2604.61
