# Supplementary material for: High-resolution mapping of injury-site dependent functional recovery in a single axon in zebrafish
Source: Commun Biol. 2020 Jun 12;3:307. doi: 10.1038/s42003-020-1034-x (PMC7293241; doi:10.1038/s42003-020-1034-x)
Supplement: Supplementary file 6 — Supplemantary Data 3 [file 42003_2020_1034_MOESM6_ESM.xlsx]

## Sheet: Fig 3c
Total axon length [µm]
	dpi
ID	0	0.208	1	3	4	7	6	9	11
1	542.354		1466.5		3183.28		3261.59		3794.76
2	544.324		1410.26		3132.71		2998.38		3729.89
3	520.673		634.75		2322.95		2924.66		2771.91
4	582.496		799.206		2340.14		2890.88		2772.73
5	401.507		673.862		3014.38		3147.43		3274.98
6	424.765		498.691		3117.64		3188.43		3039.34
7	481.127		683.698		2452.72		3189.64		3213.65
8	493.587		611.588		1929.38		3100.75		3131.23
9	485.763		476.469		712.051		1333.44		3095.53
10	475.436		764.488		2270.84		2931.49		3193.79
11		475.654	811.479	2392.39		2976.49		3047.03
12		460.123	816.474	2848.62		3021.64		3027.32
13		558.653	964.328	2420.38		2994.16		2905.97
14		478.441	799.418	2418.3		2931.54		2915.57
15		455.871	470.886	1766.12		3034.7		3400.63
16		469.156	875.217	2641.29		3069.58		3330.82
Mean axon length [µm]
	dpi
	0	0.208	1	3	4	7	6	9	11
Mean	495.203	482.983	797.332	2414.52	2447.61	3004.68	2896.67	3104.56	3201.78
SEM	16.5306	14.1903	69.7897	135.485	226.271	17.9938	169.254	78.7551	102.353
