# Supplementary material for: High-resolution mapping of injury-site dependent functional recovery in a single axon in zebrafish
Source: Commun Biol. 2020 Jun 12;3:307. doi: 10.1038/s42003-020-1034-x (PMC7293241; doi:10.1038/s42003-020-1034-x)
Supplement: Supplementary file 7 — Supplementary Data 4 [file 42003_2020_1034_MOESM7_ESM.xlsx]

## Sheet: Fig 4
ID	Axon length [µm]
	1 dpi	3/4 dpi - 1 dpi	6/7 dpi - 3/4 dpi	9/11 dpi - 6/7 dpi		Total axon length [µm]
1	811.479	1580.91	584.101	70.54		3047.03
2	816.474	2032.15	173.015	5.681		3027.32
3	964.328	1456.05	573.782	-88.193		2905.97
4	799.418	1618.89	513.232	-15.962		2915.57
5	470.886	1295.24	1268.57	365.938		3400.63
6	875.217	1766.07	428.294	261.242		3330.82
7	1466.5	1716.78	78.305	533.178		3794.76
8	1410.26	1722.45	-134.336	731.514		3729.89
9	634.75	1688.2	601.717	-152.754		2771.91
10	799.206	1540.93	550.737	-118.144		2772.73
11	673.862	2340.52	133.042	127.557		3274.98
12	498.691	2618.95	70.788	-149.08		3039.34
13	683.698	1769.02	736.917	24.015		3213.65
14	611.588	1317.8	1171.37	30.475		3131.23
15	476.469	235.582	621.394	1762.08		3095.53
16	764.488	1506.35	660.657	262.296		3193.79
