# Supplementary material for: High-resolution mapping of injury-site dependent functional recovery in a single axon in zebrafish
Source: Commun Biol. 2020 Jun 12;3:307. doi: 10.1038/s42003-020-1034-x (PMC7293241; doi:10.1038/s42003-020-1034-x)
Supplement: Supplementary file 8 — Supplemantary Data 5 [file 42003_2020_1034_MOESM8_ESM.xlsx]

## Sheet: Fig 5b
	ID
Injury distance [µm]	1	2	3	4	5	6	7	8	9	10	11	12	13	14	15	16		Mean	SEM
19	-20.996	674.723	-21.76	1048.06	-20.264	1558.9	-20.224	-21.71	1619.41	-17.193	-19.924	1568.19	-19.117	-20.577	-19.472	239.48		406.721	159.102
75	762.667	2132.88	1872.49	1647.28	1900.73	1411.26	1176.74	1201.16	1915.17	1826.74								1584.71	129.393
275	2599.2	1950.46	1811.57	426.947	2614.24	2026.91	2672.69	2118.44	2211.47	1937.74	2288.26	1391.74	2306.84	1957	2638.72			2063.48	143.932
743	2167.47	2138.25	2010.34	2318.1	2139.68	2105.27	2201.84	2132.1	1536.54	2080.46	2055.83	1791.08	2147.88	1826.16	2117.12			2051.21	48.6135
1283	1054.71	1276.4	1240.02	701.999	1608.2	1892.09	1089.78	1211.03	1311.39	1656.1	977.262	1218.8	1899.65	1417.1	1023.77			1305.22	84.4977
1775	6.684	805.072	74.818	494.108	548.562	129.109	1003.5	730.686	8.822	831.377	670.653	315.9						468.274	97.3929
2296	132.796	484.034	24.437	167.527	119.676	59.991	418.074	183.292	674.385	182.247	248.659	59.03	33.628	384.475				226.589	50.0188
Injury distance [µm]	Mean regrowth 4 dpi [µm]	SEM
19	406.721	159.102
75	1584.71	129.393
275	2063.48	143.932
743	2051.21	48.6135
1283	1305.22	84.4977
1775	468.274	97.3929
2296	226.589	50.0188

## Sheet: Fig 5c
	ID
Injury distance [µm]	1	2	3	4	5	6	7	8	9	10	11	12	13	14	15	16		Mean	SEM
19	-0.803451	25.7942	-0.83293	40.0645	-0.775222	59.5969	-0.77368	-0.831	61.9162	-0.656966	-0.762116	59.9472	-0.731022	-0.787291	-0.744698	9.15651		15.5486	6.08252
75	29.8355	83.4989	73.0843	64.3059	74.2618	55.0751	46.2822	46.8441	74.7989	71.2689								61.9256	5.04942
275	110.067	82.7907	76.7462	18.041	110.872	86.0312	113.172	89.8126	93.7956	82.2768	97.1749	59.004	97.6217	82.9855	111.75			87.476	6.09839
743	113.881	113.482	106.202	123.082	112.692	111.227	116.391	112.334	81.7889	110.253	108.605	94.8715	113.009	96.3804	111.898			108.406	2.54262
1283	77.7799	94.347	91.7764	52.244	119.989	139.911	80.7188	88.5071	96.552	122.167	72.9981	90.3115	140.427	104.713	76.075			96.5678	6.23564
1775	0.778265	91.9115	9.08026	58.825	63.8166	14.8571	117.155	84.7256	1.05272	98.2662	77.4485	35.1603						54.4231	11.3461
2296	28.6428	120.859	7.82127	55.9804	36.0445	16.7855	135.067	57.2691	-8.54786	57.8755	74.4337	17.5528	9.2321	110.067				51.363	11.5756
Injury distance [µm]	Mean rel. regrowth 4 dpi [%]	SEM
19	15.5486	6.08252
75	61.9256	5.04942
275	87.476	6.09839
743	108.406	2.54262
1283	96.5678	6.23564
1775	54.4231	11.3461
2296	51.363	11.5756
