# Supplementary material for: High-resolution mapping of injury-site dependent functional recovery in a single axon in zebrafish
Source: Commun Biol. 2020 Jun 12;3:307. doi: 10.1038/s42003-020-1034-x (PMC7293241; doi:10.1038/s42003-020-1034-x)
Supplement: Supplementary file 9 — Supplemantary Data 6 [file 42003_2020_1034_MOESM9_ESM.xlsx]

## Sheet: Fig 7a
Escape probability [%]
	dpi
ID	Pre	0	2	4	8	10
1	50	10	76.6667	30
2	60	5	43.3333	6.66667
3	50	0	23.3333	26.6667	33.3333	63.3333
4	50	5	10
5	80	10	30	40	70	66.6667
6	60	45	16.6667
7	80	25	90	30	66.6667	60
8	90	20	83.3333
9	80	5	83.3333
10	90	90	86.6667
11	80	60	83.3333
12	60	30	90	73.3333
13	80	15	80	73.3333	66.6667	86.6667
14	70	25	20
15	50	5	20	13.3333	30	16.6667
16	80	60	30	50

## Sheet: Fig 7b
Latency [ms]
	dpi
ID	Pre	0	2	4	8	10
1	5.0006	9	5.13048	5.07411	5.2333	5.84205
2	3.66667		4.74354	6.6665	4.60309	5.08165
3	4.2		7.66657	6.41675	4.7501	4.51856
4	4	9	7.22233	5.61108	4.03327	4.33331
5	4.50025	10.6665	4.778	5.40733	5.33333	3.5334
6	4.889	7.91675	12.6666	5.51518
7	3.91675	10.2666	5.0123	5.65145
8	4.04162	12.5835	7.45336	6
9	4.125	10	5.10664	7.583
10	3.74089	8.18517	5.55123
11	4.875	5.50025	7.08004
12	3.88883	4.8666	4.54322
13	4.83325	6.55567	5.98625
14	4.80957	4.2	4.611
15	4.14286	4.72225	5.59256
16	4.2668	7.667	4.61133

## Sheet: Fig 7c
Axon length [µm]	Latency [ms]
2918.44	3.8335
3069.58	3.8335
455.871	4
1192.08	4
651.522	4.333
2899.94	4.333
2905.97	4.333
2918.56	4.333
2994.16	4.333
3400.63	4.333
875.217	4.5
2353.95	4.5
2976.49	4.5
629.649	4.6665
813.849	4.667
839.372	4.667
922.084	4.667
964.328	4.667
1187.63	4.667
1977.24	4.667
2392.39	4.667
2420.38	4.667
3006.34	4.667
3330.82	4.667
2931.54	4.8335
794.436	5
1044.96	5
3027.32	5
597.894	5.1665
916.934	5.1665
2901.28	5.1665
2418.3	5.333
2479.84	5.333
2559.49	5.333
2666.46	5.333
3034.7	5.333
2526.33	5.3335
542.756	5.5
2641.29	5.5
544.744	5.6665
523.773	5.667
785.242	5.667
3021.64	5.667
536.185	5.833
694.537	5.8335
2915.57	5.8335
2848.62	6
368.316	6.333
539.694	6.333
870.395	6.333
3047.03	6.333
495.022	6.3335
808.358	6.3335
793.107	6.5
696.419	6.6665
901.613	6.6665
470.886	6.667
816.474	6.667
459.37	7
431.076	7.8335
469.156	8
811.479	8.333
940.664	8.3335
464.835	9
469.934	9.8335
503.545	14.667

## Sheet: Fig 7d
Latency [ms]
Control	Short	Long
4.3309	14.667	3.8335
5.0006	9.8335	3.8335
3.6667	9	4.333
4.2	8.3335	4.333
4	8.333	4.333
4.5003	8	4.333
4.889	7.8335	4.333
3.9168	7	4.5
4	6.667	4.5
4.125	6.667	4.667
3.5001	6.6665	4.667
4.875	6.6665	4.667
5.0168	6.5	4.667
3.8888	6.3335	4.667
4.8333	6.3335	4.8335
4.8096	6.333	5
5.0952	6.333	5.1665
4.2668	6.333	5.333
	5.8335	5.333
	5.833	5.333
	5.667	5.333
	5.667	5.333
	5.6665	5.3335
	5.5	5.5
	6	5.667
	5.1665	5.8335
	5.1665	6
	5	6.333
	5
	4.667
	4.667
	4.667
	4.667
	4.667
	4.6665
	4.5
	4.333
	4
	4
