# Supplementary material for: High-resolution mapping of injury-site dependent functional recovery in a single axon in zebrafish
Source: Commun Biol. 2020 Jun 12;3:307. doi: 10.1038/s42003-020-1034-x (PMC7293241; doi:10.1038/s42003-020-1034-x)
Supplement: Supplementary file 10 — Supplemantary Data 7 [file 42003_2020_1034_MOESM10_ESM.xlsx]

## Sheet: Fig 8a
Axon length [µm]	Angular speed [°/s]
2918.44	17893
2899.94	16590.6
455.871	16355
539.694	15862.8
469.156	15225
1977.24	14918.6
901.613	14216.2
940.664	14141.4
916.934	13806.8
469.934	13585.7
875.217	13510.1
813.849	13472.9
2666.46	13258.2
464.835	13240
1192.08	13173.6
785.242	13066.9
2641.29	13041.4
922.084	12969.8
1187.63	12958.9
2420.38	12908.9
794.436	12900.9
2418.3	12799
2392.39	12786.7
1044.96	12784.8
3006.34	12720.2
808.358	12687.4
2559.49	12669
2353.95	12646.5
2848.62	12628.4
811.479	12507.5
495.022	12216.2
2915.57	12087.2
2918.56	12005.1
2479.84	11931
651.522	11738.6
2901.28	11633.1
870.395	11559.9
2994.16	11402.2
3400.63	11372.6
542.756	11094.6
816.474	10853.9
964.328	10835
3034.7	10711.6
2976.49	10600.9
470.886	10596.8
544.744	10504.5
696.419	10475.7
839.372	10384.2
694.537	10194.6
3047.03	10153.6
459.37	10016.6
2526.33	10007.5
629.649	9543.32
597.894	9512.33
3330.82	9244.26
2905.97	9019.74
523.773	8892.01
793.107	8878.3
431.076	8803.44
536.185	8594.7
3069.58	8455.41
3027.32	7922.38
3021.64	7859.02
2931.54	6966.2
503.545	6213.25
368.316	5946.84

## Sheet: Fig 8b
Angular speed [°/s]
Control	Short	Long
14144.9	5946.84	17893
17293	6213.25	16590.6
16349	8594.7	14918.6
17171.2	8803.44	13258.2
17564.9	8878.3	13041.4
15810.6	8892.01	12908.9
18048.8	9512.33	12799
16454.6	9543.32	12786.7
15970.9	10016.6	12720.2
10883.5	10194.6	12669
15750.4	10384.2	12646.5
18810.1	10475.7	12628.4
11665.2	10504.5	12087.2
16647.2	10596.8	12005.1
19233	10835	11931
17706.7	10853.9	11633.1
13036.9	11094.6	11402.2
18736.9	11559.9	11372.6
	11689.2	10711.6
	11738.6	10600.9
	12216.2	10153.6
	12507.5	10007.5
	12687.4	9244.26
	12784.8	9019.74
	12900.9	8455.41
	12958.9	7922.38
	12969.8	7859.02
	13066.9	6966.2
	13173.6
	13240
	13472.9
	13510.1
	13585.7
	13806.8
	14141.4
	14216.2
	15225
	15862.8
	16355
